# Supplementary material for: A third species of Polyspatha, an Africanendemic genus of Commelinaceae
Source: PhytoKeys. 2011 May 30;(3):9–20. doi: 10.3897/phytokeys.3.1181 (PMC3174435; doi:10.3897/phytokeys.3.1181)
Supplement: XML Treatment for Polyspatha oligospatha [file phytokeys.3.1181-treatment1.xml]

<!DOCTYPE tp:taxon-treatment
  PUBLIC "-//TaxonX//DTD Taxonomic Treatment Publishing DTD v0 20100105//EN" "tax-treatment-NSO.dtd">
<tp:taxon-treatment xmlns:tp="http://www.plazi.org/taxpub"><tp:treatment-meta><mixed-citation publication-type="journal"><person-group><name><surname>Faden</surname><given-names>Robert B.</given-names></name></person-group><article-title>
                A third species of <italic>Polyspatha</italic>, an Africanendemic genus of Commelinaceae
                </article-title><source>PhytoKeys</source><day>30</day><month>5</month><year>2011</year><volume>2011</volume><issue>3</issue><fpage>9</fpage><lpage>20</lpage><pub-id pub-id-type="doi">10.3897/phytokeys.3.1181</pub-id></mixed-citation></tp:treatment-meta><tp:nomenclature><tp:taxon-name>
                        <tp:taxon-name-part taxon-name-part-type="genus">Polyspatha</tp:taxon-name-part>
                        <tp:taxon-name-part taxon-name-part-type="species">oligospatha</tp:taxon-name-part>
                    <object-id xmlns:xlink="http://www.w3.org/1999/xlink" xlink:type="simple">urn:lsid:ipni.org:names:77111569-1</object-id>
                    <object-id xmlns:xlink="http://www.w3.org/1999/xlink" xlink:type="simple">http://species-id.net/wiki/Polyspatha_oligospatha</object-id>
                    </tp:taxon-name><tp:taxon-authority>Faden</tp:taxon-authority><tp:taxon-status xmlns:xlink="http://www.w3.org/1999/xlink" xlink:type="simple">sp. nov.</tp:taxon-status></tp:nomenclature><tp:treatment-sec sec-type="Latin"><title>Latin</title><p><tp:taxon-name>Polyspatha oligospatha</tp:taxon-name> <italic>Faden sp. nov. a</italic> <tp:taxon-name>Polyspatha paniculata</tp:taxon-name> <italic>foliis trichomatibus uniseriatis in pagina superiore instructis, spathis plerumque minus numerosis differt; a</italic> <tp:taxon-name>Polyspatha hirsuta</tp:taxon-name> <italic>pubesentia foliorum plerumque multo sparsa trichomatibus uniseriatis in pagina inferiore semper carentibus, spathis minus congestis minus numerosis minus pubescentibus et plerumque<!--PageBreak--> patentibus differt; et ab ambo ordinatione testae et anthesi mane differt. Type: Uganda, Zintengese [=Zintengeze], (Mabira), September 1922, R. A. Dummer 5531 (US!, holo, K!, iso).</italic></p></tp:treatment-sec><tp:treatment-sec sec-type="Description"><title>Description.</title><p>Stoloniferous perennial with erect shoots 5–20(-30) cm tall; internodes puberulous with hook-hairs, very rarely also with short, uniseriate hairs. Leaves usually subclustered terminally on the flowering shoot, sheaths 0.8–1.5 cm long, puberulous with hook-hairs (<xref ref-type="bibr" rid="B11">Tomlinson 1966</xref>), very rarely also with short, uniseriate hairs, ciliate at the apex with hairs to 3 mm long; lamina petiolate, elliptic or broadly elliptic to ovate or ovate-orbicular, rarely oblong-elliptic, 3–9(-11) × 2–4.5 cm, apex acute to acuminate (to abruptly acute or mucronate), base cuneate to broadly cuneate, margins planar to slightly undulate, scabrous, adaxial surface with scattered, patent, long, uniseriate hairs, abaxial puberulous with hook-hairs. Inflorescence a terminal, simple or compound thyrse 2–7 cm long, up to 7.5 cm wide, the compound thyrses composed of up to 4, closely associated, erect to patent or declinate, terminal and axillary (from the upper leaves) simple thyrses, none of the axillary thyrses perforating a leaf sheath, each simple thyrse consisting of a short peduncle and an elongate, zigzag, retrosely puberulous (with hook-hairs) axis, to which are attached 4–8 distichous spathes; spathes at first erect, then patent, rarely becoming deflexed against the thyrse axis, attached 3–11 mm apart, usually not overlapping the one below (on the opposite side) (occasionally slightly overlapping it), 6.5–10(-12) mm long, (3-)4–7(-9) mm wide (folded), apex acute to rounded, sometimes mucronate, or sometimes the proximal spathes acuminate, surfaces brown or brownish at maturity, at least along the midrib (folded edge), prominent longitudinal veins usually absent, surface cells (in the brown parts) lustrous, distinctly bead-like at 20× or higher magnification, surfaces puberulous with hook-hairs, sometimes with short, uniseriate hairs along the midrib area, margins ciliolate with hairs usually all &lt;1.5 mm long; cincinni ca. 2–3-flowered; bracteoles ovate, with a few short hairs on the margins. Flowers bisexual, 3.5–8 mm wide; pedicels 1–2.5 mm long, glabrous or sparsely puberulous; sepals free, lanceolate or lanceolate-oblong to ovate, 3–4.5 × 1–2.3 mm, puberulous with hook-hairs and short, uniseriate hairs, white or hyaline white, outer sepal hooded distally; corolla white, upper petals clawed, 5–7 × 2.5–3 mm, limb ovate, 2–3 × 2.5–3 mm, claw 3.5–5 mm long, lower petal linear to oblong, (2-)3–4.7 × (0.2-)0.8–1 mm; filaments of stamens and staminodes fused basally, glabrous, white; staminodes 3, posterior, equal, filaments 3–6 mm long, antherodes pointing forwards, V-shaped, yellow, the lobes divergent, oblanceolate, 0.6–0.8 mm long; fertile stamens 3, anterior, filaments subequal, but the medial slightly shorter than the laterals, filaments 4.5–8.5 mm long, anthers ovate-elliptic to elliptic, 1–1.7 mm long, yellow, dehiscence extrorse, pollen yellow; ovary sessile, obovoid, dorsiventrally flattened, ca. 1 mm long and wide, style exceeding the stamens, 5.5–8.5 mm long, white, stigma capitate, white. Capsules bilocular, bivalved, 2-seeded, broadly elliptic, 2.5–3 × 2.5–3 mm, sometimes constricted between the seeds, tan, apex emarginate, cells of the outer capsule wall ±isodiametric. Seeds el<!--PageBreak-->liptic in outline, 1.6–2.2(-2.5) × 1.3–1.5(-1.6) mm, testa radiately ribbed with (17-)18–23 prominent ribs, the ribs more or less knobby and transversely interrupted, surface tan, sometimes more or less exposed except for some darker brown, matted material between the ribs, sometimes mainly covered by this material except for the rib tops; embryotega semidorsal; hilum straight to slightly curved, 1/2 to 2/3 the length of the seed (<xref ref-type="fig" rid="F1">Figure 1</xref>; <xref ref-type="fig" rid="F3">Plate 1: 3, 4</xref>)</p><fig id="F1" position="float" orientation="portrait"><label>Figure 1.</label><caption><p><italic><tp:taxon-name>Polyspatha oligospatha</tp:taxon-name></italic> Faden, sp. nov. 1. Habit. 2. Spathe with open flower, side view. 3. Flower, front view. 4. Flower, side view. 5. Stamen and staminode filaments, showing basal fusion. 6. Dehisced capsule. 7. Seed, dorsal view. 8. Seed, ventral. All from <italic>Poulsen 1275</italic> (originally from Uganda; cultivated at the Smithsonian Institution). Illustration by A. R. Tangerini.</p></caption><graphic xmlns:xlink="http://www.w3.org/1999/xlink" xlink:href="PhytoKeys-003-009-g001.jpg" position="float" orientation="portrait" xlink:type="simple"/></fig></tp:treatment-sec><tp:treatment-sec sec-type="Distribution"><title>Distribution.</title><p>Ivory Coast, Cameroon, Republic of Congo (Congo-Brazzaville), Democratic Republic of Congo (Congo-Kinshasa), Sudan, Uganda (<xref ref-type="fig" rid="F2">Figure 2</xref>).</p><fig id="F2" position="float" orientation="portrait"><label>Figure 2.</label><caption><p>Distribution of <italic><tp:taxon-name>Polyspatha oligospatha</tp:taxon-name></italic> Faden, sp. nov. The arrow indicates the location of the collection <italic>Letouzey 11465</italic>, which is atypcial for the species (see text).</p></caption><graphic xmlns:xlink="http://www.w3.org/1999/xlink" xlink:href="PhytoKeys-003-009-g002.jpg" position="float" orientation="portrait" xlink:type="simple"/></fig></tp:treatment-sec><tp:treatment-sec sec-type="Habitat"><title>Habitat.</title><p>Understory in evergreen and semi-deciduous forests, forest relicts and other moist, shaded habitats in savanna, shaded cultivation, especially of cacao; ca. (15-)600–1220 m.</p></tp:treatment-sec><tp:treatment-sec sec-type="Chromosome number"><title>Chromosome number.</title><p>2<italic>n</italic> = 28 (from <italic>Faden et al. 86/2</italic> from Cameroon, cultivated at the Smithsonian Institution [Faden unpublished]).</p></tp:treatment-sec><tp:treatment-sec sec-type="Phenology and anthesis"><title>Phenology and anthesis.</title><p>A total of 24 flowering collections of <italic><tp:taxon-name>Polyspatha oligospatha</tp:taxon-name></italic> have been seen, with specimens collected from all months except April and May. Anthesis occurs in the morning, based on the following records. <italic>Poulsen 1275</italic> from Uganda, cultivated at the Smithsonian Institution Botany Research Greenhouse in 1997, had flowers open by 9:30 a.m. and fading at noon. Two collections from Cameroon, <italic>Hall &amp; Kahn 075/93</italic> and <italic>Keating 90–13</italic> (both US), record this species as flowering in the morning and fading about noon.</p><p><italic><tp:taxon-name>Polyspatha oligospatha</tp:taxon-name></italic> is easily recognizable but also readily overlooked, judging by its wide distribution and modest number of collections. It is distinctive because of its small stature, leaves with long, uniseriate hairs only on the adaxial surface, small inflorescences with small, well-spaced, often patent (i.e. not becoming deflexed) spathes whose surface is composed entirely or partly of lustrous, brown, bead-like cells, and seeds with numerous, radiating, knobby ridges that are transversely interrupted (<xref ref-type="fig" rid="F1">Figure 1: 7, 8</xref>; <xref ref-type="fig" rid="F3">Plate 1: 3, 4</xref>).</p><fig id="F3" position="float" orientation="portrait"><label>Plate 1.</label><caption><p>Seeds of <italic><tp:taxon-name>Polyspatha</tp:taxon-name></italic> species <bold>1–2</bold> <italic><tp:taxon-name>Polyspatha paniculata</tp:taxon-name></italic> Benth. <bold>1</bold> Seed, dorsal view <bold>2</bold> Seed, ventral view. (From <italic>Faden et al. 74/35</italic> from Ghana, cultivated at Smithsonian Institution) <bold>3–4</bold> <italic><tp:taxon-name>Polyspatha oligospatha</tp:taxon-name></italic> Faden, sp. nov. <bold>3</bold> Seed, dorsal view. 4. Seed, ventral view. (From <italic>de Wilde &amp; de Wilde-Duyfjes 2647</italic> [BR] from Cameroon) <bold>5–6</bold> <italic><tp:taxon-name>Polyspatha hirsuta</tp:taxon-name></italic> Mildbr. <bold>5</bold> Seed, dorsal view <bold>6</bold> Seed, ventral view. (From <italic>Kahn 92-1</italic> [US] from Cameroon).</p></caption><graphic xmlns:xlink="http://www.w3.org/1999/xlink" xlink:href="PhytoKeys-003-009-g003.jpg" position="float" orientation="portrait" xlink:type="simple"/></fig></tp:treatment-sec><tp:treatment-sec sec-type="Specimens seen"><title>Specimens seen.</title></tp:treatment-sec><tp:treatment-sec sec-type="Cameroon"><title>Cameroon:</title><p>Adamoua Region: Near Kongi (10 km NW of Kimi-Bankim on Foumban - Banyo route), 27 June 1967, <italic>Letouzey 8742</italic> (K, P, WAG) [two additional sheets of this collection at P are <italic><tp:taxon-name>Polyspatha paniculata</tp:taxon-name></italic>]. Center Region: N’Kolbisson, ca. 8 km W of Yaoundé, 2 Dec. 1963, <italic>de Wilde &amp; de Wilde-Duyfjes 1369</italic> (P, WAG); same locality, 7 June 1964, <italic>de Wilde &amp; de Wilde-Duyfjes</italic> <italic>2647</italic> (BR, K, WAG, YA); Nkolbisson, 8 km W of Yaoundé, Akouandoué Hill S of the town, 23 Jan.1986, <italic>Faden, Satabié &amp; Mpom 86/2</italic> (K, P, US, YA); Nkolbisson, 8 km W of Yaoundé, 3 km NW of the town, 24 Jan. 1986, <italic>Faden, Satabié &amp; Mpom 86/22</italic> (US); Mt. Febe, Yaoundé, 4 July1987, <italic>Manning 2166</italic> (K, MO, WAG); Colline au N de Nkolbison (8 km W Yaoundé), 6 Feb.1963, <italic>Raynal &amp; Raynal 9445</italic> (P, YA). East Region: Boumba-Ngoko Dept., Moloundou Arrondissement, Lobeke swamp/savanna, adjacent to camp (site of an old sport hunting camp), 6 Feb.1993, <italic>Hall &amp; Kahn 075/93</italic> (K, P, US, YA, WAG). South Region: Ntem Departement, Ako’okas, 40 km SE of Ebolowa (by road), 30 June 1993, <italic>Keating 90–13</italic> (US); same locality, 4 Aug. 1993, <italic>Keating 90–13 bis</italic> (K, P, US, YA); Rocheur de Mokomessi, 20 km NNW of Zoetélé, 35 km NNW of Sangmelima, 9 July1992, <italic>Letouzey 11465</italic> (BR, K, P, YA); Ebolowa - Si I<!--PageBreak--><!--PageBreak--> (W d’Ebolowa), basses pentes d’une colline dominant la ville, 9 Mar. 1963, <italic>Raynal &amp; Raynal 10340</italic> (P, YA).</p></tp:treatment-sec><tp:treatment-sec sec-type="Congo Republic"><title>Congo Republic:</title><p>Bassin de l’Alimo-Likoula, Réserve de Chasse de M’Boko, salime au bord de la Lekoli près du campement, 10 Aug. 1961, <italic>Descoings 9059</italic> (P)<bold>;</bold> Grand escarpement d’Odzala, au Nord de la cascade dorée, 27 Nov. 1996, <italic>Lejoly 96/961</italic> (BR); Inter Bonga et Wesso (Sanga), Aug. 1899, <italic>Schlechter 12714</italic> (BR) [mixture with <italic><tp:taxon-name>Polyspatha paniculata</tp:taxon-name></italic>; K sheet of this number is pure <italic><tp:taxon-name>Polyspatha paniculata</tp:taxon-name></italic>].</p></tp:treatment-sec><tp:treatment-sec sec-type="Democratic Republic of Congo"><title>Democratic Republic of Congo:</title><p>Forestier Central (VI):en aval de Barumbu, 27 Oct. 1913, <italic>Bequaert 971</italic> (BR); Panga, 19 Dec. 1913, <italic>Bequaert 1561</italic> (BR); Uelé, Route Buta – Buna, 15 Oct. 1905, <italic>Seret 70</italic> (BR) [2 sheets at BR, each with one plant of <italic><tp:taxon-name>Polyspatha oligospatha</tp:taxon-name></italic> (renumbered <italic>Seret 70A</italic>) and one of <italic><tp:taxon-name>Polyspatha paniculata</tp:taxon-name></italic> (renumbered <italic>Seret 70B</italic>); mapped as “Buta”)]. Ubangi-Uele (VII): Zongo (Ubangi), Nov. 1930, <italic>Lebrun 1729</italic> (BR). Lacs Edouard et Kivu (IX): Vallée de la Semliki, a l’est de Beni, July 1929, <italic>Humbert 8796</italic> (BR, P).</p></tp:treatment-sec><tp:treatment-sec sec-type="Ivory Coast"><title>Ivory Coast:</title><p>Divo Forest, Oct. 1959, <italic>Aké Assi 5707</italic> (K); North Divo Forest Reserve, 12 Oct. 1959, <italic>Fosberg 40559</italic> (K, US).</p></tp:treatment-sec><tp:treatment-sec sec-type="Sudan"><title>Sudan:</title><p>Equatoria Province, Torit District: Tallanga Forest, 28 Dec. 1949, <italic>Jackson 1005</italic> (BM).</p></tp:treatment-sec><tp:treatment-sec sec-type="Uganda"><title>Uganda:</title><p>Bunyoro (Masindi) District: Pabidi Forest, 14 Sep. 1995, <italic>Poulsen et al. 958</italic> (C, US); Budongo Forest Reserve, Kanyo-Pabidi Block, 4 Feb. 1996, <italic>Poulsen et al.</italic> 1180 (C); Budongo Forest Reserve, between the Royal Mile and the Nature Reserve, close to the border of the Nature Reserve, at the campsite at the Nyabisabo River (gap), 4 Dec.1996, <italic>Poulsen et al. 1245</italic> (US) &amp; <italic>1246</italic> (K, MO); Budongo Forest, 17 July 1969, <italic>Stewart in EAH14170</italic> (EA, K). Kigezi District: Just outside Queen Elizabeth Nat. Park, South Maramagambo Central Forest Reserve, 6.4–11.2 km up Kaizi-Bitereko road which is off the Katunguru-Ishsha road (Congo road), 18 Sep.1969, <italic>Faden et al. 69/1113</italic> (BR, EA); South Maramagambo Central Forest Reserve, just outside Queen Elizabeth Nat. Park, 8 June 1969, <italic>Lock 69/155</italic> (EA); Maramagambo Forest, 18 Sep.1969, Lye et al. 4117 (K). Mengo District: Zintengese [=Zintengeze], (Mabira), Sep. 1922, <italic>Dummer 5531</italic> (K, US). Toro District: “Semliki District,” 31 Oct. 1905, <italic>Daws 683</italic> (K); Bwamba County, 1.2 km S of Sempaya, 23 Sep. 1969, <italic>Faden, Evans &amp; Lye 69/1256</italic> (EA); Bwamba, Buyayu-Sempayo road, Oct. 1929, <italic>Liebenberg 922</italic> &amp; <italic>922A</italic> (K) [both are mixtures with <italic><tp:taxon-name>Polyspatha paniculata</tp:taxon-name></italic>].</p></tp:treatment-sec><tp:treatment-sec sec-type="The three species of Polyspathia may be separated by the following key"><title>The three species of Polyspathia may be separated by the following key:</title><table-wrap content-type="key" position="anchor" orientation="portrait"><table><tbody><tr><td rowspan="1" colspan="1">1a</td><td rowspan="1" colspan="1">Lamina lacking long, uniseriate hairs, often scabrous above; seeds ribbed, with (12-)14–18 smooth, uninterrupted ribs</td><td rowspan="1" colspan="1"><italic><tp:taxon-name>Polyspathia paniculata</tp:taxon-name></italic></td></tr><tr><td rowspan="1" colspan="1">1b</td><td rowspan="1" colspan="1">Lamina with long, uniseriate hairs, at least on the adaxial surface, never scabrous above; seeds either shallowly ribbed-reticulate or deeply ribbed with (17-)18–23 prominent, knobby ribs that are transversely interrupted</td><td rowspan="1" colspan="1">2</td></tr><tr><td rowspan="1" colspan="1">2a</td><td rowspan="1" colspan="1">Long, uniseriate hairs present on the adaxial leaf surface and summits of the leaf sheaths, always lacking from the abaxial leaf surface and usually elsewhere; spathes well spaced, usually patent to slightly deflexed; cells of the spathe surface, at least near the midrib, but often all over, lustrous, brown, and bead-like under a 20× lens; seeds deeply ribbed, the ribs knobby and transversely interrupted</td><td rowspan="1" colspan="1"><italic><tp:taxon-name>Polyspathia oligospatha</tp:taxon-name></italic></td></tr><tr><td rowspan="1" colspan="1">2b</td><td rowspan="1" colspan="1">Long, uniseriate hairs usually present on both leaf surfaces, the internodes and sheath surfaces (lacking only in some collections from Nigeria and further west); spathes crowded, becoming deflexed against the inflorescence axis; cells of the spathe surface dull, neither brown nor bead-like under a 20× lens; seeds shallowly ribbed-reticulate, the ribs neither knobby nor transversely interrupted</td><td rowspan="1" colspan="1"><italic><tp:taxon-name>Polyspathia hirsuta</tp:taxon-name></italic></td></tr></tbody></table></table-wrap></tp:treatment-sec><ref-list><ref id="B11"><mixed-citation xmlns:xlink="http://www.w3.org/1999/xlink" xlink:type="simple"><person-group><name name-style="western"><surname>Tomlinson</surname><given-names>PB</given-names></name></person-group> (<year>1966</year>)<article-title> Anatomical data in the classification of Commelinaceae.</article-title><source>Journal of the Linnean Society, Botany</source><volume>59</volume>:<fpage>371</fpage>-<lpage>395</lpage>.</mixed-citation></ref></ref-list></tp:taxon-treatment>
